# Supplementary material for: Diversity analysis of sea anemone peptide toxins in different tissues of Heteractis crispa based on transcriptomics
Source: Sci Rep. 2024 Apr 1;14:7684. doi: 10.1038/s41598-024-58402-2 (PMC10985097; doi:10.1038/s41598-024-58402-2)
Supplement: Supplementary file 2 — Supplementary Table S1. [file 41598_2024_58402_MOESM2_ESM.xls]

## Sheet: Sheet1
Supplementary Table 1. The BUSCOs datasets from the tentacle, column, mesenterial filaments, and combined of sea anemone H. crispa.
	Tentacle		Column		Mesenterial filaments		Combine
	Quantity	Proportion	Quantity	Proportion	Quantity	Proportion	Quantity	Proportion
Complete BUSCOs (C)	940	98.5325	916	96.0168	894	93.7107	937	98.218
Complete and single-copy BUSCOs (S)	287	30.0839	364	38.1551	365	38.26	307	32.1803
Complete and duplicated BUSCOs (D)	653	68.4486	552	57.8616	529	55.4507	630	66.0377
Fragmented BUSCOs (F)	5	0.524109	17	1.78197	41	4.29769	6	0.628931
Missing BUSCOs (M)	9	0.943396	21	2.20126	19	1.99161	11	1.15304
Total BUSCO groups searched	954	100	954	100	954	100	954	100
Table description:
Complete BUSCOs (C)：The number of BUSCO groups that can be fully compared
Complete and single-copy BUSCOs (S)：Number of complete and single copy BUSCO groups
Complete and duplicated BUSCOs (D)：Number of complete duplicated copy BUSCO groups
Fragmented BUSCOs (F)：Only some sequences can match the number of BUSCO groups on the sequence
Missing BUSCOs (M)：Unable to compare the number of BUSCO groups on
Total BUSCO groups searched：The total number of BUSCO groups
