# Supplementary material for: Diversity analysis of sea anemone peptide toxins in different tissues of Heteractis crispa based on transcriptomics
Source: Sci Rep. 2024 Apr 1;14:7684. doi: 10.1038/s41598-024-58402-2 (PMC10985097; doi:10.1038/s41598-024-58402-2)
Supplement: Supplementary file 5 — Supplementary Table S4. [file 41598_2024_58402_MOESM5_ESM.xlsx]

## Sheet: Sheet1
Supplementary Table 4: The sequences of 93 peptide neurotoxins from the tentacles, column, Mesenterial filaments, and combined datasets of sea anemone H. crispa.
No.	Name	Signal	Pre	Mature	Post	Number of cysteine	Framework	Family	组织来源
HC-01	unigene034836_i4	TSFMNLEFFLSVVNGGWS		SWQDCKSGSQNRQCNNPSPANGGFFCQGNSSRPCSTANPIQPTSANNNNASGNFSHTFTPLR	GKRTSVA	4	C-C-C-C	unknow	combine
HC-02	unigene075507_i1	MALFASISLLLYLTCAVA		SHVALGPYRDSCKKMGTFKKAGLKDRGLKNHVISRHDVTSRLDCANQCLQTSSCKSYNYQEN		4	C-C-C-C	unknow	combine
HC-03	unigene121700_i3	YLLFITLFSLFQIDQKGA		ENVQSCKVKISGDGASMSHSSNLFVCSFSIIDEEKSALSSEGKCNRVCISLTNLKNKYLIED		4	C-C-C-C	unknow	combine
HC-04	unigene024847_i1	LRLSCAFCSLLILSGLVCVCMS	VSLMAAISFDRYLALFYPLRYNVLVTNKR	ASQIILVIPVFWVLIIGCYGINQFWGFICVSIGCLAWLIMCIIIVYSYVKILFLRQHHSRQIQAQH		4	C-C-C-C	unknow	Tentacles
HC-05	unigene053183_i1	MASLRMLILLLIGAVLLCQVSA	DSELLNEILAAHVEEDMPEKR	CRNMFKSNICGTVIRPLDCMRKKKPYGEICKDQLQATVWHMLS		4	C-C-C-C	unknow	Tentacles
HC-06	unigene102769_i1	VIVFVVLLGVAMIRA	NEEELLYILRDQKIDARR	VCTNDYNGNICGKLVTTLNCIEPMTRMGIFARSYCQ		4	C-C-C-C	unknow	Tentacles
HC-07	unigene088517_i2	LGSINRSSWKWQISVVLSIGDAHLTLLWLFVRCSS	RVGKRYASRGVQR	ISIGNGCNWPGTILHELLHAIGKCMLVHLCLSVHSYHTTRIDACHW		4	C-C-C-C	unknow	Column
HC-08	unigene091397_i1	LSLSKTTGTPGNKICQLPMVVGPCRA		AMPRFYYNSNSGKCEQFTYGGCDGNANNFGTEEDCNKACHAA		4	C-C-C-C	unknow	Column
HC-09	unigene114636_i1	YLLFITLFSLFQIDQKGA		ENVQSCKVKISGDGASMSHSSNLFVCSFSIIDEEKSALSSEGKCNRVCISLTNLKNKYL		4	C-C-C-C	unknow	Mesenterial filaments
HC-10	unigene099381_i1	SLLHEDLHSMSRARRCVAASLLLSLLCFCRSGAWS	LWPSPRQHGPSGRRVLRRAGFSVHSNLDLDVSVPDSDLEAGVPWLLAAGALLGLRQLKALIDGPEEFQLQPGSLQNRTVLITGGSSGLGFESALRLAEAGAR	VLVTCRSGEEQLLSSLRKELDTEEMEVLRLDLANLQSIRDFASQCEHLLAGTGLDVVICNAGVMAVPQRCL		4	C-C-C-C	unknow	combine
HC-11	unigene164694_i3	MHLVHVLAVLGVIFGSLHSVGA		ECSSYKVLESRDRAHGEHRGNVSNCDQYDITPGWYRFMRGAGTAMPTWCVDNYHCGTRAPGWMQGSHPTQA		4	C-C-C-C	unknow	Tentacles
HC-12	unigene096497_i1	TTSSQFVILLLLKASMS	LEANIPGDDKR	GVFTLAKGKMLKDHVIAEKSVTSPLQCGFQCKANDECLSYNYKPQQSGSGGVCEMNKAT	RKSHSNLYQDD	4	C-C-C-C	unknow	combine
	unigene099660_i1	SQFVILLLLKASMSLEA	NIPGDDKR	GVFTLAKGKMLKDHVIAEKSVTSPLQCGFQCKANDECLSYNYKPQQSGSGGVCEMNKAT	RKSHSNLYQDD				Tentacles
HC-13	unigene122666_i1	FGQVLLQLLILVTG		NYNFFNLLTLVLCVALLDDKVIMSRSTCSSPCTKSYRKKDGTKTMVEQHSDMDKDEVKNCDTTA		4	C-C-C-C	unknow	Tentacles
HC-14	unigene112342_i6	MMKALFLLSFVVIVAMTMSSMEFCHLAPAVGKCRG		HFPRYYYNADNGMCEVFFYGGCGGNRNNFETLDECQATCHPSE		4	C-C-C-C	unknow	Tentacles
	unigene059579_i2	MMKALFLLSFVVIVAMTMSSMEFCHLAPAVGKCRG		HFPRYYYNADNGMCEVFFYGGCGGNRNNFETLDECQATCHPSE					Mesenterial filaments
	unigene067353_i3	MMKALFLLSFVVIVAMTMSSMEFCHLAPAVGKCRG		HFPRYYYNADNGMCEVFFYGGCGGNRNNFETLDECQATCHPSE					Column
HC-15	unigene087698_i1	MEVVFVFTLRIIFLFLVVQLLQMTSNC		IEIQNPKTKPFIICACYRPPKASDSDFFACLEPIISDFDLEDKEIILMGDLNCNFLNIPPDYNLRALKSLSEIF		4	CXC-C-C	unknow	combine
HC-16	unigene075439_i1	MKLILVCVFAVFLTLTFNASIVAA	KRKKDVKLGLLIPFKYARRLANYYHRGEYYASAISIAVDEINRR	PDLLPGQNISFIWNNTECDELKTLRALVYQLNAGVSAFIGPGCTCTTAARSAAAFNISMISYMCSNPEVSD	KKLYPTFARTFAIDTKLTPSLLSLLKYYEWRRVAIIYENVTKWIEM	4	C-CXC-C	unknow	Column
HC-17	unigene014657_i1	ALRLFQGSICELAILYSIINAGTA	GDSLKR	HSGHPFSTKDSDNDLCDDCSCAARFKSAWWYDGKGQSCLYSDLNGEYHRGIAWSTWMYVIKDTVMMIRPDNI		4	C-CXC-C	unknow	Column
HC-18	unigene003680_i1	MKPAIFLMLFVAMFLISEGEG	FKPKDAPQER	SVFSPVVQSCPRCHRRDHFGKCRKLDPCPD	K	4	CX2C-C-C	Sea anemone structural class 9a family(BBH)	combine
	unigene103009_i1	MKPAIFLMLFVAMFLISEGEG	FKPKDAPQER	SVFSPVVQSCPRCHRRDHFGKCRKLDPCPD	K				Column
	unigene058624_i1	MKPAIFLMLFVAMFLISEGEG	FKPKDAPQER	SVFSPVVQSCPRCHRRDHFGKCRKLDPCPD	K				Mesenterial filaments
HC-19	unigene115270_i1	MTPILIFAFVMFAVMVNA	KPSIDDAEMKR	EPKPNIINAPCSGCYYQVGNECVYDKLKCGPV	RK	4	CX2C-C-C	Sea anemone structural class 9a family(BBH)	combine
	unigene054591_i1	MTPILIFAFVMFAVMVNA	KPSIDDAEMKR	EPKPNIINAPCSGCYYQVGNECVYDKLKCGPV	RK				Column
	unigene009922_i1	MTPILIFAFVMFAVMVNA	KPSIDDAEMKR	EPKPNIINAPCSGCYYQVGNECVYDKLKCGPV	RK				Mesenterial filaments
HC-20	unigene118077_i1	GGLFLFAASGTHFLFDGEC		CDRVDGVAMGSPLAPVLAGLFLGFHEEDWLGNLESSRPLMCGRCVDDTFCVFNNEREAVSFFDFVGS		4	C-CX2C-C	unknow	Tentacles
HC-21	unigene056196_i1	MEHCVVPITLLLFVWQWDSIFA		AETDCCSCYSFHTTEKYWHHSNQYCQLNGGNLVSMETEEEYQFINETIQSLDIEDN		4	CCXC-C	unknow	Column
HC-22	unigene106019_i1	MEHCVVPITLLLFVWQWDSIFA		AETDCCSCYSFHTTEKYWHHSNQYCQLNGGNLVSMETEEEYQFINETIQSLDVGNNEWY		4	CCXC-C	unknow	Mesenterial filaments
HC-23	unigene054904_i1	FTRRRWYRLKSKTGTRIVTSCPAPGSCGA	QSPGWLNGQYPLLETGIKK	MEICYRSGADCCANKATAYVRQCY		4	C-CC-C	unknow	Column
HC-24	unigene102200_i1	MVLVCIWLSSLSLFMQGLIT	IRVYITFAATFLFIVVLINLYMIFQISRVIRRHSVQIQAQQQSVQQSIDMPRYKK	SVHTMFYVMGAFLLCYMPLLGTWLLRLVNHSSDKSMCDLSPFTHVVSLVSITLVLSNSIINPVICCWRITQMRQAV	KKLIQGTRRQMEDQ	4	C-C-CC	unknow	combine
	unigene007650_i1	MVLVCIWLSSLSLFMQGLIT	IRVYITFAATFLFIVVLINLYMIFQISRVIRRHSVQIQAQQQSVQQSIDMPRYKK	SVHTMFYVMGAFLLCYMPLLGTWLLRLVNHSSDKSMCDLSPFTHVVSLVSITLVLSNSIINPVICCWRITQMRQAV	KKLIQGTRRQMEDQ				Column
HC-25	unigene034342_i1	ITLEDKVFSFVLYLLPILS	KVFEKLVARRLIDFIEHRLFSLQHSFR	NGLSCTTQLLCVLHDIGRSLDSGDEVDMIYLDLTCAFDTVCHSRLLCKLQDYGISSPL		5	C-C-C-C-C	unknow	combine
HC-26	unigene099971_i1	MSADLWLLVFLTCAVASCRS	IYEKTMIYDKSQGR	SLQNHVISSHNVTSGLDCAFKCLQTTGCKSYNYQETGSPLHLCELNNQSRTCV		5	C-C-C-C-C	unknow	Mesenterial filaments
HC-27	unigene132500_i5	MEILVPVIFLFLWKHGHA		ESQCNEARSQPNLKLEGHIIQNYSVQTSDQCTEKCALNADCHSINYYSSQGICELNNANHLSNPESLVPSAG	G	5	C-C-C-C-C	unknow	combine
HC-28	unigene028742_i1	QGLATEGAREDTSLMVRNKMWIIVIAFLVAAHTAHA		AEWEPLGCYADSGDRAMPNYFKTVESKDYKYIFDECSKEAEKRGYDYFGVQYFKECWGSKDAYKTYDKHGCKDNC	KKKGNY	5	C-C-C-C-C	unknow	Tentacles
HC-29	unigene120850_i2	MALFASISLLLYLTCAVA		SHVALGPYRDSCKKMGTFKKAGLKDRGLKNHVISRHDVTSRLDCANQCLQTSSCKSYNYQENGRFSLHVCELSNQT	KKSAPSDYVIKSGFTDYYAD	5	C-C-C-C-C	unknow	Tentacles
HC-30	unigene009147_i1	QLLALLSGCAWGGLHRVVG		SGLGAWTQCGVKGRERQRIVNGQDAGECVWRWQASINTDRYGQFCGATLITSDWILTAAHCVKDVHSPCAVQSL	R	5	C-C-C-C-C	unknow	Mesenterial filaments
HC-31	unigene105364_i6	VRVAFEILSIIWAVSFLGLLVFEMVMQ		GFKTVAFGLVNNPIRGLFALSCAILPCCLISRFLCLVAVEDHLTVISLVLAWPYALMFCKGFSLTGPYVVMIYQML	KRDFIIFFIIYLIFVIGFSQAMFLVMLGYADSTVKENLFSRWFSAGLGLIVMSLGEFGDLHGQLMETNSPFKIIGLIMFFMFMIFGALLIVNMLIAMMGNTYLAVAETEKEWTRQWARIVLNIERMLTPKQKTKLKMKYSESLDSASQGELYFIMKVRHPPK	5	C-CC-C-C	unknow	combine
HC-32	unigene145313_i14	MGVLFGLFGVVWILGSALRQSCA	RTTGVPPGKPTGLTLSQALESSADHGVIARIKWRTPPPSNSTLSFYVRYREDKADNPSQKRVTSTSAVLYLKPNTKYIIKVMALDKDNRQGPWSDDFIVQTGDSVPTKAPDNVTATSRDSSSILVHWQPIPREYRNGLLLGYIVFYRKTGTKKWQRRTISSADTFSYVINGLLPGESYIVAVAGFTKNGTGKKSVGVSVDRSLPKVKPATRLPTTTR	EVSTTMDVATTENITPSSKMKIPCRCKAFLEQTTWGCCCPILDHVSFPRE		5	CXC-CCC	unknow	Tentacles
HC-33	unigene008457_i8	MSACLPARLSVCLSVCLSDRLSVCLS	VRPSVRPSDR	PSVCPSIRPSVPVRLSVCLSVRPSVRPSVRPSVRLSVHPSVCACPSVCLSV		5	C-C-CXC-C	unknow	Column
HC-34	unigene047157_i1	MILVVFLIACSLWETSA	NEVWYR	GCYSQERINKDFVYSAGNYKPSDTSTQDCTSACALISFTYAATDGSYCFCSSTTS	R	5	C-CX3C-CXC	unknow	Column
HC-35	unigene068926_i1	MFVAMVTFSSTMLLWQLSQSTTS		SCTTAYSHASHVLINHVIQLVKVAHFPDCTQKCGANSTCHSMNWYPDFGLCELNNATHLSTPEDFVPANHGN		5	C-CX3C-C-C	unknow	Mesenterial filaments
HC-36	unigene037701_i1	MASLRMLILLLIGAVLLCQVSA	DSELLNEILAAHVEEDMPEKR	CRNMFKSNICGTVIRPLDCMRKKSRMGRFARTSCKRLCGIC		6	C-C-C-CX3CX2C	ShKT	combine
	unigene101667_i3	MASLRMLILLLIGAVLLCQVSA	DSELLNEILAAHVEEDMPEKR	CRNMFKSNICGTVIRPLDCMRKKSRMGRFARTSCKRLCGIC					Column
	unigene098748_i4	MASLRMLILLLIGAVLLCQVSA	DSELLNEILAAHVEEDMPEKR	CRNMFKSNICGTVIRPLDCMRKKSRMGRFARTSCKRLCGIC					Mesenterial filaments
HC-37	unigene068942_i1	MKSQMVICLLLIALCLSVNMVES	RRHHDPEKR	ACEDILSTAECQRYPSRCETSMKYRLVNCRKTCGTC		6	C-C-C-CX3CX2C	ShKT	combine
	unigene071711_i3	MKVMSQLTMKSQMVICLILIALCLSVNMVES	RRHHDPEKR	ACEDILSTAECQRYPSRCETSMKYRLVNCRKTCGTC					Column
	unigene015216_i1	MKSQMVICLLLIALCLSVNMVES	RRHHDPEKR	ACEDILSTAECQRYPSRCETSMKYRLVNCRKTCGTC					Mesenterial filaments
HC-38	unigene101524_i1	MASAKLFVLLFIGAVMLCQVSG	FLEELLAEHELDMPDKR	ACRNQYKSSICGKLITQEHCARDRSSRMGSFARTKCRRLCGLC		6	C-C-C-CX3CX2C	ShKT	combine
	unigene106684_i3	MASAKLFVLLFIGAVMLCQVSG	FLEELLAEHELDMPDKR	ACRNQYKSSICGKLITQEHCARDRSSRMGSFARTKCRRLCGLC					Column
	unigene089119_i9	MASAKLFVLLFIGAVMLCQVSG	FLEELLAEHELDMPDKR	ACRNQYKSSICGKLITQEHCARDRSSRMGSFARTKCRRLCGLC					Mesenterial filaments
HC-39	unigene038088_i1	MKSMVIVFVVLLGVAMISA	NEEELLDILRDQKNDARR	GCTNAYKGNICGKLVTPLNCIAPKTRMGRFARSYCQFMCGMC		6	C-C-C-CX3CX2C	ShKT	combine
	unigene034064_i3	MKSMVIVFVVLLGVAMISA	NEEELLDILRDQKNDARR	GCTNAYKGNICGKLVTPLNCIAPKTRMGRFARSYCQFMCGMC					Column
	unigene008055_i1	MKSMVIVFVVLLGVAMISA	NEEELLDILRDQKNDARR	GCTNAYKGNICGKLVTPLNCIAPKTRMGRFARSYCQFMCGMC					Mesenterial filaments
HC-40	unigene014513_i3	MTRGISPTSNFQQETLIWKQPSRMASTRLFVLLIIGTVLLCQVSG	FLDELLAEHELPEEFKR	GCSNAYSGAICGKVITGEHCAKSKSSRMGSFARSKCKRLCGLC		6	C-C-C-CX3CX2C	ShKT	combine
	unigene098944_i1	MTRGISPTSNFQQETLIWKQPSRMASTRLFVLLIIGTVLLCQVSG	FLDELLAEHELPEEFKR	GCSNAYSGAICGKVITGEHCAKSKSSRMGSFARSKCKRLCGLC					Column
	unigene105071_i1	NFQQETLIWKQPSRMASTRLFVLLIIGTVLLCQVSG	FLDELLAEHELPEEFKR	GCSNAYSGAICGKVITGEHCAKSKSSRMGSFARSKCKRLCGLC					Mesenterial filaments
HC-41	unigene074355_i2	MASTRLFVLLIIGTVLLCQVSG	FLDELLAEHELPSYMKR	GCSNSYGSSICGKIITAAHCMKRKSSRMGSFARSKCKRLCGIC		6	C-C-C-CX3CX2C	ShKT	Tentacles
	unigene098943_i1	QFPKETLIWKQPSRMASTRLFVLLIIGTVLLCQVSG	FLDELLAEHELPSYMKR	GCSNSYGSSICGKIITAAHCMKRKSSRMGSFARSKCKRLCGIC					Column
	unigene105070_i1	MASTRLFVLLIIGTVLLCQVSG	FLDELLAEHELPSYMKR	GCSNSYGSSICGKIITAAHCMKRKSSRMGSFARSKCKRLCGIC					Mesenterial filaments
HC-42	unigene058290_i1	MTRACLVIVLLVIGTLFLCQA	YELLEEDVLEER	AVCKDKYSRRICGGIVQREDCYKPRMGRFARRNCRRFCKFCKVKPPTTKD		6	C-C-C-CX3CX2C	ShKT	combine
	unigene128939_i1	MTRACLVIVLLVIGTLFLCQA	YELLEEDVLEER	AVCKDKYSRRICGGIVQREDCYKPRMGRFARRNCRRFCKFCKVKPPTTKD					Tentacles
	unigene010223_i1	MTRACLVIVLLVIGTLFLCQA	YELLEEDVLEER	AVCKDKYSRRICGGIVQREDCYKPRMGRFARRNCRRFCKFCKVKPPTTKD					Column
	unigene068613_i1	MTRACLVIVLLVIGTLFLCQA	YELLEEDVLEER	AVCKDKYSRRICGGIVQREDCYKPRMGRFARRNCRRFCKFCKVKPPTTKD					Mesenterial filaments
HC-43	unigene092709_i1	MRFALLSLSFCFPVQYLCSPSLTFIFLFLFLYPSISFFLLAIGCTDA		HFYCQEWKAKGYCNMGYFDCMLKGYYCKKTCGACSIGA		6	C-C-C-CX3CX2C	ShKT	Mesenterial filaments
HC-44	unigene146979_i2	MRVLIGGFTVLLVLQACVSYA	KVIKKVKHVVHHHKAKR	SMEAFGLTKNDDCVDHTYCIKYSPMDCATFFVKNNCKTLCGLCGRH	KKIKLPMVLYYNKPKAAAKKDVVRRAAANPSYLPTQSQTLFDYKGGYNHWNFLFSRQHPVQIDWSKPGQPFALPADQTSNQANTPQNQQADQAAPVADQTSYQSAPAQNNYTAPAQNNYTASTEAAQAPAPAAYPASQNAFQ	6	C-C-C-CX3CX2C	ShKT	combine
HC-45	unigene051235_i1	MVFIKMKTIASLVLLLLMKATA		APTRKAECQDQYRHCPEWSRDGYCDKTGYKTYMTFMCAYSCNTCQDQKL	RKESQDVSSASVLEAGQLQNLEDIHETTFEKDEDEASANESISGEGEIRGDGESSEDKEEDRLQHEQR	6	C-C-C-CX3CX2C	ShKT	Tentacles
HC-46	unigene036585_i1	MMMISTIFFPLVILVILPLSLG	VENKLKTLQRYKIDDSEWKRAQSIINKLVDESIANKVSEAEKDMTSLLER	NIEEHIKTKSKSYFAGLNKDCKDQIQHCDSLAAAGVCKTSTNAMRKHCAKSCKLCEQ		6	C-C-C-CX3CX2C	ShKT	Tentacles
HC-47	unigene067086_i1	MQAAMTKTATTSVILLLCFFLVADVSHG		IYSICRLPKVVGFCRARFPMFYYDTTTRKCEPFIYGGCRGNANRFGTLKACQERCMGFRAIIFP		6	C-C-C-C-CX3C	Kunitz-type	combine
	unigene044491_i1	MQAAMTKTATTSVILLLCFFLVADVSHG		IYSICRLPKVVGFCRARFPMFYYDTTTRKCEPFIYGGCRGNANRFGTLKACQERCMGFRAIIFP					Tentacles
	unigene044121_i1	MQAAMTKTATTSVILLLCFFLVADVSHG		IYSICRLPKVVGFCRARFPMFYYDTTTRKCEPFIYGGCRGNANRFGTLKACQERCMGFRAIIFP					Column
	unigene007068_i3	AAMTKTATTSVILLLCFFLVADVSHG		IYSICRLPKVVGFCRARFPMFYYDTTTRKCEPFIYGGCRGNANRFGTLKACQERCMGFRAIIFP					Mesenterial filaments
HC-48	unigene073186_i2	MMQKYDGINVKTVLLLVGLFCAFMLILGLSLS		KTTGTPGNKICQLPMVVGPCRAAMPRFYYNSNSGKCEQFTYGGCDGNANNFGTEEECNKACHAA		6	C-C-C-C-CX3C	Kunitz-type	combine
	unigene108556_i4	MMQKYDGINVKTVLLLVGLFCAFMLILGLSLS		KTTGTPGNKICQLPMVVGPCRAAMPRFYYNSNSGKCEQFTYGGCDGNANNFGTEEECNKACHAA					Tentacles
HC-49	unigene073187_i5	MMQKYDGINVKTVLLLVGLFCACLSLSKTTG		TPGNKICQLPMVVGPCRAAMPRFYYNSNSGKCEQFTYGGCDGNANNFGTEEECNKACHAA		6	C-C-C-C-CX3C	Kunitz-type	combine
	unigene108556_i8	MMQKYDGINVKTVLLLVGLFCACLSLSKTTG		TPGNKICQLPMVVGPCRAAMPRFYYNSNSGKCEQFTYGGCDGNANNFGTEEECNKACHAA					Tentacles
HC-50	unigene097137_i2	MRKLKNITILLSVVIFSGVLA		AQPEYCNLPFETGKCMAYIPSYYFDPSTGKCDQFIYGGCGGNKNNFATLSACEKTCIVQSEKGL		6	C-C-C-C-CX3C	Kunitz-type	combine
	unigene034566_i1	MRKLKNITILLSVVIFSGVLA		AQPEYCNLPFETGKCMAYIPSYYFDPSTGKCDQFIYGGCGGNKNNFATLSACEKTCIVQSEKGL					Tentacles
	unigene057592_i1	KVRIILFLVNLKTIQETRGQMRKLKNITILLSVVIFSGVLA		AQPEYCNLPFETGKCMAYIPSYYFDPSTGKCDQFIYGGCGGNKNNFATLSACEKTCIVQSEKGL					Column
	unigene035241_i2	MRKLKNITILLSVVIFSGVLA		AQPEYCNLPFETGKCMAYIPSYYFDPSTGKCDQFIYGGCGGNKNNFATLSACEKTCIVQSEKGL					Mesenterial filaments
HC-51	unigene017622_i1	MAKTVVLLLCLLLFTGKTIA		RPQICNLPLAEGRCGGNFQRFYFNAHEEQCESFSYGGCDGNENNFDSEEACRTTCA		6	C-C-C-C-CX3C	Kunitz-type	Column
HC-52	unigene112868_i7	MSRFFVMYLGLLCLLGDCVLS	APSFTDR	KACDDPKDVSNCQKATKIQYYYDKEKKKCESFIYQGCSSSRNRFNTKGECQRTCGTTNKLLMLTW		6	C-C-C-C-CX3C	Kunitz-type	combine
	unigene100375_i9	MSRFFVMYLGLLCLLGDCVLS	APSFTDR	KACDDPKDVSNCQKATKIQYYYDKEKKKCESFIYQGCSSSRNRFNTKGECQRTCGTTNKLLMLTW					Mesenterial filaments
HC-53	unigene091398_i9	MMQKYDGINVKTVLLLVGLFCAFMLILGLSLS		KTTGTPGNKICQLPMVVGPCRAAMPRFYYNSNSGKCEQFTYGGCDGNANNFGTEEDCNKACHAA		6	C-C-C-C-CX3C	Kunitz-type	Column
HC-54	unigene024270_i1	MIKMRLGTRRLLLYFTLFCLSTQGAS	HKPHKAKKKGGHEKTVRKNIPRSALIGIKPEELTENPASLQAANKGYMKNIVDLPSMEESQRMAAFSTKISKLPPGEKGVINDFLKDMERSHGELTPSVMKKMVQLEAYNPVMNPRQSQRVHLTRGHEKDSQGSQRSFNFNAVPTNPMNPSILPFKLPGSSATYSNTESNVGEESPTYLTNPLPEYDYKEVKYNLPTSIGNDFNEAYHNSEEEDYSKNLDQDYGAEGKAEDNEEDADNPLATLVGKKGDNLINEIGRRVLLNILEKQKQANDYEKLNGKGIPDFLDAATMERQEAAASQITGGYSNPPLSAKDTSFVMSPEKNLNQDTLQNTNSEFQNEVPLKQAGSSTVAKAIADLGVKALGNTKLITQEAQTPIEKELNSKVDAPASAALPVGRDVD…	GRGNEWSPCTVTCGPGIQARARPCSGHDCSGFTTDSRPCNAGPCPEQLAKAGLKMHNKF	RRWHGVSPLKWSPSLAKKAQKLAQDLALNNDSAMESVEMNELPGENTAIIQNDYRTAAETAVKKWYEEVESYSFAHPSLAESTKHFTQVVWKDTKKVGIGLAKSRSSNKTYVIGLYEPPGNVEGKETENVKTPDMART	6	CX3C-C-C-C-C	kazal-like type	Tentacles
HC-55	unigene074905_i1	MDKYSNWSSYIVTLLCIPSSQA		LLRGPWSKWGDCSANCDGSQERTRSCKADPGESCDGLTKQSRSCSNGLCSEYTVSE		6	CX3C-C-C-C-C	kazal-like type	Mesenterial filaments
HC-56	unigene026292_i1	MKTFVVACVILSLFASQQTEG	RR	SCPMICPAINLPVCGTDGVTYSNKCMLRAAACREAMIEIAYSGRCRDA		6	CX3C-C-C-C-C	kazal-like type	combine
	unigene031592_i1	MKTFVVACVILSLFASQQTEG	RR	SCPMICPAINLPVCGTDGVTYSNKCMLRAAACREAMIEIAYSGRCRDA					Mesenterial filaments
HC-57	unigene038593_i6	MLLHCIGLKFLLSLLYRCRC		GNCRVNRLQYPCEEQSCLQNRGLCVIVLESEQVSEEAGATPVCITLHPGFNAVCLNRWSLRSSAAKY		6	C-C-C-C-C-C	unknow	Tentacles
HC-58	unigene053735_i1	AALLMFFLLIIIVFCYLIS	IKTLKSHQRQVQNIREAMFVQTAQHKR	TLKTLLIIVSTLFSCYIPFVCVVIVIAFHGRNKALTIVWEYTATLLFLNSCLNPLIHLWRCKELRQSCINIVYSICHN		6	C-C-C-C-C-C	unknow	combine
HC-59	unigene112084_i1	PRAVSGWSSWTVCSQSCGG	GSRSRSR	TCLIQSCTSILNELEYCNTRHCPDINLEANFTQEVWNDNLVDNRSSQFKELESKIRQNVKCFNVVMKFISLAVTCM		6	C-C-C-C-C-C	unknow	combine
HC-60	unigene165326_i20	MKSAVIFFFIAIALLLEGSFS	KAVEKR	SGFCESRPSGLYPDPGNCYGFIHCSNGYTYLKDCPGGLMFNPAILVCDYAYNVDCDNEGSGDL		6	C-C-C-C-C-C	unknow	combine
HC-61	unigene175646_i6	SRSITLAPSLKEFVMIWLLFIACAVSPTKA		SLSKCQQLQASSNTGMIGAFVPKCKENGEFEEKQCWGSTGYCWCVDEEGNEIPGTKIRGSPDCS	KKS	6	C-C-C-C-C-C	unknow	combine
HC-62	unigene010411_i1	LQSFAVKQLHKMLAQQCLVLLLLLVLLHDGEA	WRRRRRRR	APPPPPPRNCQVSGWSGWSACSHRCGNAGTQYRTRTRTVSEQNGGRCPYHFRDQRNCNRNACQNGGTPLS	GR	6	C-C-C-C-C-C	unknow	Tentacles
HC-63	unigene042774_i1	LLLKTKAYQHLSKISTQDEAMSSQLSVILAVFAVLIATSLA	LPSDNEYKSLMKR	AASCDCYGIAGDYWFFYGTTCPSGHGYTSGCQYFIGRCCVSYGIGGSPLV		6	CXC-C-C-CC	β-Defensins	combine
	unigene011481_i1	LKTKAYQHLSKISTQDEAMSSQLSVILAVFAVLIATSLA	LPSDNEYKSLMKR	AASCDCYGIAGDYWFFYGTTCPSGHGYTSGCQYFIGRCCVSYGIGGSPLV					Tentacles
	unigene101757_i1	KISTQDEAMSSQLSVILAVFAVLIATSLA	LPSDNEYKSLMKR	AASCDCYGIAGDYWFFYGTTCPSGHGYTSGCQYFIGRCCVSYGIGGSPLV					Mesenterial filaments
HC-64	unigene055841_i1	MNKLILLCLAVLCATTVFA	APYLDEEYAPVKR	ALACYCKGKAGRGDQWVLRGTCPGGYGYNNNCYQRPNVCCYPQHF	G	6	CXC-C-C-CC	β-Defensins	combine
	unigene164189_i1	MNKLILLCLAVLCATTVFA	APYLDEEYAPVKR	ALACYCKGKAGRGDQWVLRGTCPGGYGYNNNCYQRPNVCCYPQHF	G				Tentacles
	unigene044756_i1	MNKLILLCLAVLCATTVFA	APYLDEEYAPVKR	ALACYCKGKAGRGDQWVLRGTCPGGYGYNNNCYQRPNVCCYPQHF	G				Column
	unigene069149_i1	MNKLILLCLAVLCATTVFA	APYLDEEYAPVKR	ALACYCKGKAGRGDQWVLRGTCPGGYGYNNNCYQRPNVCCYPQHF	G				Mesenterial filaments
HC-65	unigene024474_i1	MSSRFIPLVVFAVLMMAMTSDA	EERILLRR	GEGAKCKCGSHTGIYWFLHITTCPAGYVYSCQYLLGRCCYNKP		6	CXC-C-C-CC	β-Defensins	combine
	unigene159853_i1	MSSRFIPLVVFAVLMMAMTSDA	EERILLRR	GEGAKCKCGSHTGIYWFLHITTCPAGYVYSCQYLLGRCCYNKP					Tentacles
	unigene108521_i4	MSSRFIPLVVFAVLMMAMTSDA	EERILLRR	GEGAKCKCGSHTGIYWFLHITTCPAGYVYSCQYLLGRCCYNKP					Column
	unigene027697_i2	MSSRFIPLVVFAVLMMAMTSDA	EERILLRR	GEGAKCKCGSHTGIYWFLHITTCPAGYVYSCQYLLGRCCYNKP					Mesenterial filaments
HC-66	unigene022401_i1	MNKVLFLCLVVLCATSAFA	AEEEYVERAPVKR	ALLSCRCEGKTEYGDKWLFHGGCPNGYGYNYKCFMKPGAVCCYPQN	GR	6	CXC-C-C-CC	β-Defensins	combine
HC-67	unigene101505_i1	LLLKTKAYQHLSKISTQDEAMSSQLSVILAVFAVLIATSLA	LPSDNEYKSLMKR	AASCDCYGIAGDYWLFYGTTCPSGHGYTSGCQYFIGRCCVSYGIGGSPLV		6	CXC-C-C-CC	β-Defensins	Column
HC-68	unigene050905_i2	RMAKKVLLTMAFCMALIFLVNGSA	LPEEKR	ALPCYCGDVDAPPYGDHWVFRGTCPDGYGSQTSCQNGLNVCCFPRS	G	6	CXC-C-C-CC	β-Defensins	Column
HC-69	unigene036595_i1	MSSRLLLLVVFAVLMATSLAPIHVDA	AVEKAENSFIIKR	DCICHGHNGIFYYQNKEGCPTGLGFQGECVYSHGRCCYY		6	CXC-C-C-CC	β-Defensins	Tentacles
	unigene106875_i2	RLLLTTKKRPTAQRKLFADLLKDEAMSSRLLLLVVFAVLMATSLA	PIHVDAAVEKAENSFIIKR	DCICHGHNGIFYYQNKEGCPTGLGFQGECVYSHGRCCYY					Column
HC-70	unigene016192_i1	MNKVLFLCLVVLCATSAFA	AEEEYVERAPVKR	ALLSCRCEGKTEYGDKWLFHGGCPNGYGYNYKCFMKPGAVCCYPKN	GR	6	CXC-C-C-CC	β-Defensins	Tentacles
	unigene021496_i1	MNKVLFLCLVVLCATSAFA	AEEEYVERAPVKR	ALLSCRCEGKTEYGDKWLFHGGCPNGYGYNYKCFMKPGAVCCYPKN	GR				Column
	unigene000076_i1	MNKVLFLCLVVLCATSAFA	AEEEYVERAPVKR	ALLSCRCEGKTEYGDKWLFHGGCPNGYGYNYKCFMKPGAVCCYPKN	GR				Mesenterial filaments
HC-71	unigene172506_i1	MNRLIILVVAAVFLGMASA	EEDVLKR	GVPCRCDSDGPTVHGNTLSGTIWVGSCETGWHKCNTEHNLFHECCKQ		6	CXC-C-C-CC	β-Defensins	combine
	unigene060476_i2	MNRLIILVVAAVFLGMASA	EEDVLKR	GVPCRCDSDGPTVHGNTLSGTIWVGSCETGWHKCNTEHNLFHECCKQ					Tentacles
	unigene039995_i2	MNRLIILVVAAVFLGMASA	EEDVLKR	GVPCRCDSDGPTVHGNTLSGTIWVGSCETGWHKCNTEHNLFHECCKQ	G				Column
	unigene008583_i2	MNRLIILVVAAVFLGMASA	EEDVLKR	GVPCRCDSDGPTVHGNTLSGTIWVGSCETGWHKCNTEHNLFHECCKQ					Mesenterial filaments
HC-72	unigene173242_i3	MNRSSTVLLTQLAVRMKYITIFSVVLLLATATSA	RYMRESGMDANKR	GVGCKCADGVWGTYWAVKLKCAAKEVLCQEYPITGICCRPQFPRETRTSLF	GKK	6	CXC-C-C-CC	β-Defensins	combine
	unigene051101_i1	MNRSSTVLLTQLAVRMKYITIFSVVLLLATATSA	RYMRESGMDANKR	GVGCKCADGVWGTYWAVKLKCAAKEVLCQEYPITGICCRPQFPRETRTSLF	GKK				Tentacles
	unigene089056_i1	MNRSSTVLLTQLAVRMKYITIFSVVLLLATATSA	RYMRESGMDANKR	GVGCKCADGVWGTYWAVKLKCAAKEVLCQEYPITGICCRPQFPRETRTSLF	GKK				Column
	unigene020761_i1	GQMNRSSTVLLTQLAVRMKYITIFSVVLLLATATSA	RYMRESGMDANKR	GVGCKCADGVWGTYWAVKLKCAAKEVLCQEYPITGICCRPQFPRETRTSLF	GKK				Mesenterial filaments
HC-73	unigene182607_i1	MKCAFVFLFILAVTSG	RRGNEPVENTEYFQDENPIVKR	VSCQCKGESGTYWFGISECHEPSSLQCYAFMGICCVPHQS		6	CXC-C-C-CC	β-Defensins	combine
	unigene104472_i3	MKCAFVFLFILAVTSG	RRGNEPVENTEYFQDENPIVKR	VSCQCKGESGTYWFGISECHEPSSLQCYAFMGICCVPHQS					Tentacles
	unigene003708_i1	MKCAFVFLFILAVTSG	RRGNEPVENTEYFQDENPIVKR	VSCQCKGESGTYWFGISECHEPSSLQCYAFMGICCVPHQS					Column
	unigene040565_i3	MKCAFVFLFILAVTSG	RRGNEPVENTEYFQDENPIVKR	VSCQCKGESGTYWFGISECHEPSSLQCYAFMGICCVPHQS					Mesenterial filaments
HC-74	unigene066980_i1	MKSLVVFMFWLALIVFSCSHETSS	AENENIDAFAAKR	SVAQFAKMTYSQTGRSPLDYVGYGCWCGYGGKGTPVDGVDRCCQQHDWCYNHLIEQRICGRYEVYVKTYYYW		6	CXC-CC-C-C	unknow	combine
	unigene000573_i1	MKSLVVFMFWLALIVFSCSHETSS	AENENIDAFAAKR	SVAQFAKMTYSQTGRSPLDYVGYGCWCGYGGKGTPVDGVDRCCQQHDWCYNHLIEQRICGRYEVYVKTYYYW					Tentacles
HC-75	unigene073453_i1	MLNQYSAACVISVFCLFLQFSQVNA		KSEPGKSCSFYTSLGKCCIFPFVHKNRTYTECTSIPEDSENWGDQWTYPWCVIPQSGKFQCL	R	6	C-CC-C-C-C	unknow	Column
HC-76	unigene069910_i1	MSQRRWPIAYLVFIVLFLDQDEC		DDQTANCHKNAQCMNTLGSYRCFCKSGYIGDGRSCQGTNLLEHSCTVDESNGIL		6	C-C-CXC-C-C	unknow	Tentacles
	unigene052218_i1	MSQRRWPIAYLVFIVLFLDQDEC		DDQTANCHKNAQCMNTLGSYRCFCKSGYIGDGRSCQGTNLLEHSCTVDESNGIL					Mesenterial filaments
HC-77	unigene047730_i1	MKHFRMLILCALLVLWTSKEVMS		FEEEPENDQGTACTGQYATSFCLNGGTCMHIASLGEYYCICPGSYIGKRCGEKQAS	G	6	C-C-C-CXC-C	EGF domain peptide family	Tentacles
	unigene098739_i1	MKHFRMLILCALLVLWTSKEVMS		FEEEPENDQGTACTGQYATSFCLNGGTCMHIASLGEYYCICPGSYIGKRCGEKQAS	G				Column
	unigene086779_i2	LKTILSQDKMKHFRMLILCALLVLWTSKEVMS		FEEEPENDQGTACTGQYATSFCLNGGTCMHIASLGEYYCICPGSYIGKRCGEKQAS	G				Mesenterial filaments
HC-78	unigene095732_i1	PLFPFKISFLSLLSTKDVES		CVPNPCRHGGRCTPITSKDFQCDCSSTGYKGKQCEHGVINVPLFPKLKANLRSSPLSFKAKPSKEIE		6	C-C-C-CXC-C	EGF domain peptide family	Column
HC-79	unigene014826_i1	MGRILTLCLILATVSYS	SSTNLAKLSSTIHRIGDVLMRLKNETATAKGVNVLKKPVGAILGAAPENSGNISGKAAKEERNGTNKIKDPVSGNKKLESRHKKDHGIPQAMKPLQVVATSAVIRNRLNKQPRDSPKPVKAIHVWGPTPFNTVINNIMRMNNRIREENQQKRLILPLQGNRLQEFNLMQGPEIKPPELPISEFQLPVKEQPEPVQLKTPQIIQINEHEGESRNFEPQVDEAADSRAVLQRPVFLDDQINSDASPAMAQPSEPQEDFFNRYVQQYNPYEVEEQEQAQAQAQAQPQAQEQEAEQQMEEPMQKHYSR	HHIHHHSLVKTKPKCDPNPCLNDGVCTAFLHDYECTCPVGYMGKHCEGREKI		6	C-C-C-CXC-C	EGF domain peptide family	Mesenterial filaments
HC-80	unigene146676_i5	MFSRLVKLICLYFLPGADDCYS		QPCMNGGQCIDGNNDYLCVCPQGFEGKNCGKYTIQTRPIEVRDLCFVKAAGSCLPVFLYP		7	C-C-CXC-C-C-C	unknow	combine
	unigene072617_i9	MFSRLVKLICLYFLPGADDCYS		QPCMNGGQCIDGNNDYLCVCPQGFEGKNCGKYTIQTRPIEVRDLCFVKAAGSCLPVFLYP					Tentacles
	unigene114980_i2	MFSRLVKLICLYFLPGADDCYS		QPCMNGGQCIDGNNDYLCVCPQGFEGKNCGKYTIQTRPIEVRDLCFVKAAGSCLPVFLYP					Mesenterial filaments
HC-81	unigene040457_i2	INFYRFFLGTCSLGSNC		VSPPYSRCSSQTGAFECHCPRFCSSKYDPVCGSDERIYGNLCTLKIYACQTNQ		7	C-CXCX3C-C-C-C	unknow	Column
HC-82	unigene095472_i4	GVFSICASSIVEFFLADCSG		CCGSGGGRGGVCAVGPDGRGPFRVCCGMASDGGGWTVFQGRRDGSVDFCRGWRQCGAGFGGLS	G	7	CC-C-CC-C-C	unknow	Mesenterial filaments
HC-83	unigene103656_i5	GMMSSSTILTFGVFLLTISTVLG		YPASFCSGKANGNYPDPNNCRGFISCSNHITHHMQCPAELKWNNPENKCDWPQHANPPCGVSSNSAPDYNCKVQVVSSM		7	C-C-C-C-C-C-C	unknow	Mesenterial filaments
HC-84	unigene086298_i1	MNMAMLSTTILFVLFGLVVNEQ	VFRPSTNNRSVISFGNFFLHRGRKLSAAKLKNER	VKSSADCLVQCIHTHGCLSVNVNRTMDEEDLYVCELLASDKYQKESNFVPSKGIDHYSIASQCEKNPCQHGGKCVPLY		7	C-C-C-C-C-C-C	unknow	Tentacles
HC-85	unigene028699_i1	SVKTLSKRTTNFTKMAQILTIFMVLGMLMYRVES		MDKACLNDCFDEYSSCQMSTSCYSPQSCAQCNVKYGTCKGTCQV	KRSYVPETVMDLRRRRRLGD	8	C-C-C-C-C-C-C-C	acrorhagin	combine
	unigene054524_i2	VKTLSKRTTNFTKMAQILTIFMVLGMLMYRVES		MDKACLNDCFDEYSSCQMSTSCYSPQSCAQCNVKYGTCKGTCQV	KRSYVPETVMDLRRRRRLGD				Mesenterial filaments
HC-86	unigene028440_i1	SVKTLSKRTTNFTKMAQILTIFMVLGMLMYRVES		MDKACLNDCFDEYSSCQMSTSCYSPQSCDQCNVEYGICKGTCQV	KRSYVPETVMDLRRRRRLGD	8	C-C-C-C-C-C-C-C	acrorhagin	Tentacles
HC-87	unigene096589_i1	MKTLVVVLIVLSAIAVNA	YRLEEEYQDAKNQRLNTRLNNYRDEIAPLLERR	ECKKKYNKCTKDSDCCDEKDGAGRKLRCLTACDEGGNCQSYNQCLFHPGLQ	KK	8	C-C-CC-C-C-C-C	Sea anemone type 5 potassium channel toxin family(ICK)	combine
	unigene056597_i1	MKTLVVVLIVLSAIAVNA	YRLEEEYQDAKNQRLNTRLNNYRDEIAPLLERR	ECKKKYNKCTKDSDCCDEKDGAGRKLRCLTACDEGGNCQSYNQCLFHPGLQ	KK				Tentacles
	unigene092162_i1	MKTLVVVLIVLSAIAVNA	YRLEEEYQDAKNQRLNTRLNNYRDEIAPLLERR	ECKKKYNKCTKDSDCCDEKDGAGRKLRCLTACDEGGNCQSYNQCLFHPGLQ					Column
	unigene086507_i1	LISSRIIMKTLVVVLIVLSAIAVNA	YRLEEEYQDAKNQRLNTRLNNYRDEIAPLLERR	ECKKKYNKCTKDSDCCDEKDGAGRKLRCLTACDEGGNCQSYNQCLFHPGLQ					Mesenterial filaments
HC-88	unigene098200_i1	MAAILLVLFACNAFYGSFSEA		REPPKCPALSVHKKCPAGLANQCTKDSDCPTFTRCCWDGCNKRCVDTTS	K	8	C-C-C-C-CC-C-C	unknow	Column
HC-89	unigene056802_i6	SIFLGIALAHIARA		QKIAGGVCPVFPVPSECPAVPENECENDIECQGIQPGLGLKCCKDGCEKRCIPPIAPPTP		8	C-C-C-C-CC-C-C	supwaprin-a-like	Mesenterial filaments
HC-90	unigene038557_i1	GGPCRGGAACADRVGGCSCACPTGCSG		TRCENGVDGCSSDPCQDGGACAGRVGGCSCACPAGYSGTGCGGDIDE		8	C-C-C-C-CXCXC-C	unknow	Column
HC-91	unigene122791_i1	MARLALVGLTVLLIKAFVILTSA	QVLQRK	VCPGVKSYKPSRQCTSPVHACTEDADCELGQRCCPQEIECGYKCRKTEPPRGCPIPIDLAFILDSSGSI		9	C-C-C-C-CC-C-C-C	unknow	combine
HC-92	unigene011529_i2	MKGFHFTIAFALLIPIVVASLDA		GSSCSTGWCQNGGSCSIVNGTVHCSCPSNFTGKRCEIDVDECSTLANPCKNGATCTNINGGYIC		10	C-C-C-CXC-C-C-C-C-C	unknow	Column
	unigene003340_i1	MKGFHFTIAFALLIPIVVASLDA		GSSCSTGWCQNGGSCSIVNGTVHCSCPSNFTGKRCEIDVDECSTLANPCKNGATCTNINGGYIC					Mesenterial filaments
HC-93	unigene044091_i1	VGGCSCACPAGCGGAGCGGGIGGCSG		GPCRGGAACADRVDGCSCACPAGCSGAGCGSGVGGCSGGPCRSGGPCAVRVGGCSCACPA	G	13	C-C-CXCXC-C-C-C-C-C-CXC-C	unknow	combine
